# Supplementary material for: Breast and cervical cancer screening among women in metropolitan areas of the United States by county-level commuting time to work and use of public transportation, 2004 and 2006
Source: BMC Public Health. 2010 Mar 19;10:146. doi: 10.1186/1471-2458-10-146 (PMC2848633; doi:10.1186/1471-2458-10-146)
Supplement: Additional file 1 — Excel file containing figure 1. [file 1471-2458-10-146-S1.XLS]

## Sheet: Figure 1
Additional file 1, Figure 1. The 39 Metropolitan Statistical Areas included in the analysis
Atlanta-Sandy Springs-Marietta, GA
Austin-Round Rock, TX
Baltimore-Towson, MD
Boston-Cambridge-Quincy, MA-NH
Charlotte-Gastonia-Concord, NC-SC
Chicago-Naperville-Joliet, IL-IN-WI
Cincinnati-Middletown, OH-KY-IN
Cleveland-Elyria-Mentor, OH
Columbus, OH
Dallas-Fort Worth-Arlington, TX
Denver-Aurora, CO
Detroit-Warren-Livonia, MI
Houston-Sugar Land-Baytown, TX
Indianapolis-Carmel, IN
Kansas City, MO-KS
Las Vegas-Paradise, NV
Los Angeles-Long Beach-Santa Ana, CA
Miami-Fort Lauderdale-Pompano Beach, FL
Milwaukee-Waukesha-West Allis, WI
Minneapolis-St Paul-Bloomington, MN-WI
Nashville-Davidson-Murfreesboro-Franklin, TN
New York-Northern New Jersey-Long Island, NY-NJ-PA
Orlando-Kissimmee, FL
Philadelphia-Camden-Wilmington, PA-NJ-DE-MD
Phoenix-Mesa-Scottsdale, AZ
Pittsburgh, PA
Portland-Vancouver-Beaverton, OR-WA
Providence-New Bedford-Fall River, RI-MA
Riverside-San Bernardino-Ontario, CA
Sacramento--Arden-Arcade--Roseville, CA
St. Louis, MO-IL
San Antonio, TX
San Diego-Carlsbad-San Marcos, CA
San Francisco-Oakland-Fremont, CA
San Jose-Sunnyvale-Santa Clara, CA
Seattle-Tacoma-Bellevue, WA
Tampa-St. Petersburg-Clearwater, FL
Virginia Beach-Norfolk-Newport News, VA-NC
Washington-Arlington-Alexandria, DC-VA-MD-WV
