# Supplementary material for: Breast and cervical cancer screening among women in metropolitan areas of the United States by county-level commuting time to work and use of public transportation, 2004 and 2006
Source: BMC Public Health. 2010 Mar 19;10:146. doi: 10.1186/1471-2458-10-146 (PMC2848633; doi:10.1186/1471-2458-10-146)
Supplement: Additional file 2 — Excel file containing table 1, table 2a and 2b, and table 3. [file 1471-2458-10-146-S2.XLS]

## Sheet: table1
Additional file 2, Table 1. Descriptive characteristics of women residing in selected Metropolitan Statistical Areas of the United States,
aged 18 or older and with no history of hysterectomy, according to variables from the 2004 and 2006 BRFSS (including demographic and
socioeconomic factors and individual-level variables associated with health care access) and 2000 US Census
(including use of public transportation, commuting time of county residents, and other ecologic variables associated with health care access)
		N	Percent	CI
2004 & 2006 BRFSS variables - individual level
year	2004	37606	50.3	49.7-50.9
	2006	44214	49.7	49.1-50.3
age (years)	18-39	28156	46.6	45.9-47.2
	40-49	18983	21.7	21.2-22.2
	50-64	20568	19.6	19.2-20.1
	65-74	7353	6	5.8- 6.3
	75+	6760	6.1	5.8- 6.4
race	White	64330	74.6	74.0-75.2
	Black	10424	13.2	12.8-13.6
	Asian or Pacific Islander	2068	4.6	4.3- 5.0
	American Indian or Alaska Native	667	1.4	1.2- 1.6
	Other	3364	6.2	5.9- 6.6
ethnicity	Hispanic	7065	18.9	18.2-19.5
	Non-Hispanic	74520	81.1	80.5-81.8
marital status	currently married or living as unmarried couple	43385	59.8	59.2-60.5
	divorced or separated	14179	12.6	12.2-13.0
	widowed	8979	6.8	6.5- 7.1
	never married	14985	20.8	20.2-21.4
educational attainment	<high school graduate	6069	10.3	9.8-10.8
	high school grad/GED	20446	24.7	24.1-25.3
	some college/tech school	21569	27.1	26.5-27.7
	college graduate	33625	37.9	37.3-38.6
income	<$15,000	7125	9.8	9.3-10.3
	$15,000-34,999	18589	22.4	21.9-23.0
	$35,000-49,999	10877	12.6	12.2-13.0
	>=$50,000	34333	42	41.3-42.6
	unknown	10894	13.2	12.8-13.7
checkup in last year	saw physician in past year	32721	71.3	70.4-72.3
	did not see physician in past year	11100	28.7	27.8-29.6
health insurance	have any health plan	73261	85.1	84.5-85.6
	have no health plan	8431	14.9	14.4-15.5
reported health status	excellent/very good/good	70644	86.4	85.9-86.9
	fair/poor	10930	13.6	13.2-14.1
employment status	Employed	48480	58.2	57.6-58.9
	Homemaker or student	12878	21.8	21.2-22.4
	Unemployed	4216	5.9	5.6- 6.3
	Retired/Unable to work	16078	14.1	13.7-14.5
Census 2000 Summary File 3 variables - county level
percent use public transportation	<4% use public transportation	39660	45.3	44.7-45.9
	>=4% use public transportation	42114	54.7	54.1-55.3
commute time >=30 minutes	at least msa median % have commute greater than or equal to 30 mins	42307	59.5	58.9-60.1
	less than msa median % have commute greater than or equal to 30 mins	39467	40.5	39.9-41.1
percent with less than a high school diploma - quartiles	<=11% with less than a HS diploma	18583	16.8	16.4-17.2
	12-15% with less than a HS diploma	20052	19	18.5-19.4
	16-21% less than HS diploma	20299	32.2	31.6-32.8
	22%+ with less than a HS diploma	22840	32.1	31.4-32.7
percent unemployed - quartiles	<=3% unemployed	14821	14.2	13.9-14.6
	4% unemployed	16345	18.9	18.5-19.4
	5% unemployed	15691	20.1	19.6-20.6
	6+% unemployed	34917	46.8	46.1-47.4
percent below poverty - quartiles	<=6% living in poverty	19959	21.4	21.0-21.9
	7-8% living in poverty	16643	14.1	13.8-14.5
	9-12% living in poverty	20666	27.3	26.7-27.9
	13+% living in poverty	24506	37.1	36.5-37.8
percent with no access to car - tertiles	<=1% with no access to car	9912	9.2	8.9- 9.5
	2% with no access to car	34136	52.1	51.5-52.7
	3%+ with no access to car	37726	38.8	38.2-39.3

## Sheet: tables2a&2b
Table 2a. Percent of women residing in selected Metropolitan Statistical Areas of the United States, aged 40 or older, who had a
self-reported mammogram in the past 2 years, age-adjusted to 2000 US standard population, according to variables from the 2004 and 2006 BRFSS (including
demographic and socioeconomic factors and individual-level variables associated with health care access) and 2000 US Census
(including use of public transportation, commuting time of county residents, and other ecologic variables associated with health care access)
		AGE ADJUSTED			NON-AGE ADJUSTED
		N	Percent	CI	N	Percent	CI
2004 & 2006 BRFSS variables - individual level
year	2004	33203	75.2	74.4-76.0	33203	75.3	74.4-76.1
	2006	43250	77.7	76.9-78.5	43250	77.9	77.1-78.7
age (years)	40-49	22228	68.8	67.7-70.0	22228	68.8	67.7-70.0
	50-64	29360	81.6	80.7-82.4	29360	81.6	80.7-82.4
	65-74	12886	84.1	82.9-85.4	12886	84.1	82.9-85.4
	75+	11979	74.7	73.3-76.2	11979	74.7	73.3-76.2
race	White	62794	76.9	76.3-77.6	62794	77.2	76.6-77.8
	Black	9116	77.1	75.4-78.7	9116	77.1	75.5-78.8
	Asian or Pacific Islander	1147	71	65.5-76.5	1147	71.1	66.6-75.7
	American Indian or Alaska Native	596	74.4	68.0-80.8	596	74.6	68.5-80.8
	Other	2010	71.3	67.7-74.9	2010	70.4	66.6-74.3
ethnicity	Hispanic	4316	75.7	73.4-78.0	4316	75	72.7-77.2
	Non-Hispanic	71863	76.6	76.0-77.2	71863	76.9	76.3-77.4
marital status	currently married or living as unmarried couple	37654	79	78.3-79.8	37654	78.6	77.8-79.3
	divorced or separated	16132	73.1	71.7-74.6	16132	73.7	72.4-75.0
	widowed	15248	73.6	70.5-76.8	15248	74.9	73.5-76.3
	never married	7082	72.1	70.1-74.1	7082	70.6	68.5-72.6
educational attainment	<high school graduate	6562	69.6	67.0-72.1	6562	70	67.6-72.4
	high school grad/GED	22139	74.2	73.1-75.3	22139	75.1	74.0-76.1
	some college/technical school	20401	76.1	75.1-77.2	20401	76.2	75.1-77.3
	college graduate	27203	80.4	79.5-81.3	27203	80.2	79.3-81.1
income	<$15,000	7763	66.1	63.6-68.5	7763	67.2	64.9-69.4
	$15,000-34,999	18433	70.8	69.4-72.2	18433	72.3	71.1-73.6
	$35,000-49,999	9710	77.2	75.6-78.7	9710	77.6	76.0-79.1
	>=$50,000	28368	81.5	80.5-82.4	28368	80.6	79.7-81.4
	unknown	12176	76.8	75.2-78.5	12176	78.2	76.8-79.6
checkup in last year	saw physician in past year	33908	84.4	83.6-85.2	33908	84.7	83.9-85.5
	did not see a physician in past year	8965	55.5	53.5-57.5	8965	55.1	53.1-57.1
health insurance	have any health plan	70871	78.6	78.1-79.2	70871	78.9	78.3-79.5
	have no health plan	5476	56.4	53.2-59.5	5476	54.1	51.5-56.7
reported health status	excellent/very good/good	61295	77.6	77.0-78.2	61295	77.5	76.9-78.1
	fair/poor	14858	71.8	70.3-73.4	14858	73	71.5-74.4
employment status	Employed	38028	76.2	74.9-77.4	38028	76.1	75.3-77.0
	Homemaker or student	8484	74.5	72.9-76.2	8484	73.8	72.1-75.5
	Unemployed	3168	72.1	69.0-75.3	3168	70.5	67.7-73.3
	Retired/Unable to work	26591	75.4	73.6-77.2	26591	79.6	78.7-80.6
Census 2000 Summary File 3 variables - county level
percent use public transportation	<4% use public transportation	38861	76.1	75.3-76.9	38861	76.2	75.4-77.0
	>=4% use public transportation	37542	76.7	75.9-77.6	37542	76.9	76.1-77.8
commute time >=30 minutes	at least msa median % have commute greater than or equal to 30 mins	38423	76.4	75.6-77.2	38423	76.5	75.7-77.3
	less than msa median % have commute greater than or equal to 30 mins	37980	76.5	75.7-77.2	37980	76.7	75.9-77.5
percent with less than a high school diploma - quartiles	0-11% with less than a HS diploma	17161	78.5	77.5-79.5	17161	78.4	77.3-79.4
	12-15% with less than a HS diploma	19082	77.6	76.6-78.6	19082	77.8	76.7-78.8
	16-21% with less than a HS diploma	19594	76.1	75.0-77.1	19594	76.4	75.4-77.4
	22+% with less than a HS diploma	20566	74.9	73.6-76.2	20566	75	73.7-76.3
percent unemployed - quartiles	0-3% unemployed	13724	78.8	77.7-79.9	13724	78.8	77.6-79.9
	4% unemployed	15644	77.5	76.4-78.5	15644	77.6	76.5-78.7
	5% unemployed	15391	76.2	75.0-77.4	15391	76.4	75.2-77.6
	6+% unemployed	31644	75.3	74.3-76.3	31644	75.5	74.6-76.5
percent below poverty - quartiles	0-6% in poverty	18742	78.6	77.7-79.5	18742	78.6	77.7-79.6
	7-8% in poverty	15890	77.3	76.1-78.5	15890	77.3	76.0-78.5
	9-12% in poverty	20117	75.6	74.5-76.7	20117	75.9	74.9-77.0
	13+% in poverty	21654	75.3	74.2-76.5	21654	75.6	74.4-76.7
percent with no access to car - tertiles	0-1% with no access to car	9260	77.5	75.9-79.2	9260	77.5	75.8-79.1
	2% with no access to car	31960	75.9	75.0-76.8	31960	76	75.1-76.9
	3+% with no access to car	35183	76.8	76.1-77.6	35183	77.1	76.4-77.9
Table 2b. Percent of women residing in selected Metropolitan Statistical Areas of the United States, aged 18 or older and with no history
of hysterectomy, who had a self-reported Pap test in the past 3 years, age-adjusted to 2000 US standard population,
according to variables from the 2004 and 2006 BRFSS (including demographic and socioeconomic factors
and individual-level variables associated with health care access) and 2000 US Census (including use of
public transportation, commuting time of county residents, and other ecologic variables associated with health care access)
		AGE ADJUSTED			NON-AGE ADJUSTED
		N	Percent	CI	N	Percent	CI
2004 & 2006 BRFSS variables - individual level
year	2004	37239	85.2	84.5-85.9	37239	85.9	85.3-86.6
	2006	43720	84	83.2-84.9	43720	84.6	83.8-85.5
age (years)	18-39	28010	85.6	84.6-86.6	28010	85.6	84.6-86.6
	40-49	18912	89.6	88.7-90.4	18912	89.6	88.7-90.4
	50-64	20420	87.3	86.4-88.3	20420	87.3	86.4-88.3
	65-74	7217	81.4	79.6-83.1	7217	81.4	79.6-83.1
	75+	6400	64	61.8-66.2	6400	64	61.8-66.2
race	White	63677	85.4	84.7-86.0	63677	85.9	85.2-86.5
	Black	10300	86.6	85.2-88.0	10300	87.6	86.3-89.0
	Asian or Pacific Islander	2051	74.6	70.4-78.7	2051	75.6	72.2-79.0
	American Indian or Alaska Native	665	76.1	69.4-82.9	665	75.3	67.7-82.9
	Other	3326	82.4	80.0-84.8	3326	83	80.7-85.3
ethnicity	Hispanic	6999	83.8	82.0-85.7	6999	84.6	83.0-86.2
	Non-Hispanic	73739	84.9	84.4-85.5	73739	85.5	84.9-86.0
marital status	currently married or living as unmarried couple	43115	89.3	88.7-89.9	43115	90.5	90.0-91.1
	divorced or separated	14041	85.7	84.6-86.9	14041	85.8	84.7-86.9
	widowed	8671	82.7	79.3-86.1	8671	70.8	68.9-72.8
	never married	14852	74.9	73.2-76.6	14852	74.5	72.7-76.3
educational attainment	<high school graduate	5935	79.3	77.3-81.3	5935	79.2	77.2-81.2
	high school graduate/GED	20175	80.2	78.9-81.5	20175	79.9	78.5-81.2
	some college/technical school	21359	84.4	83.4-85.4	21359	85	84.0-86.1
	college grad	33386	89.1	88.4-89.8	33386	90.6	89.9-91.3
income	<$15,000	7002	76.1	73.9-78.2	7002	76.2	74.0-78.4
	$15,000-34,999	18368	81.3	80.2-82.4	18368	81.3	80.1-82.5
	$35,000-49,999	10816	86.4	85.1-87.7	10816	87	85.7-88.3
	>=$50,000	34211	89.4	88.5-90.3	34211	91.2	90.4-91.9
	unknown	10560	79.3	77.6-81.0	10560	78.2	76.5-80.0
checkup in last year	saw physician in past year	32376	88.6	87.7-89.5	32376	88.9	88.0-89.9
	did not see physician in past year	10988	71.2	69.4-73.0	10988	74.1	72.3-75.9
health insurance	have any health plan	72512	86.6	86.1-87.2	72512	87.1	86.6-87.7
	have no health plan	8326	72.4	69.9-74.9	8326	75.1	73.3-77.0
reported health status	excellent/very good/good	70013	85.4	84.8-86.0	70013	86.2	85.6-86.8
	fair/poor	10710	80.6	79.1-82.1	10710	79.5	78.0-81.0
employment status	Employed	48230	86.7	85.9-87.6	48230	88.4	87.8-89.0
	Homemaker or student	12754	83.2	81.9-84.5	12754	82.9	81.3-84.4
	Unemployed	4176	80.5	77.8-83.2	4176	83.1	80.8-85.4
	Retired/Unable to work	15642	82.2	79.7-84.7	15642	77	75.7-78.2
Census 2000 Summary File 3 variables - county level
percent use public transportation	<4% use public transportation	39251	85	84.2-85.7	39251	85.7	84.9-86.4
	>=4% use public transportation	41662	84.4	83.6-85.1	41662	85	84.2-85.8
commute time >=30 minutes	at least msa median % have commute greater than or equal to 30 mins	41869	84.3	83.6-85.1	41869	85	84.3-85.8
	less than msa median % have commute greater than or equal to 30 mins	39044	85.1	84.4-85.8	39044	85.6	84.9-86.4
percent with less than a high school diploma - quartiles	<=11% with less than a HS diploma	18402	86.5	85.6-87.5	18402	87.4	86.5-88.3
	12-15% with less than a HS diploma	19852	85.5	84.6-86.4	19852	86.2	85.2-87.1
	16-21% with less than a HS diploma	20079	84.6	83.7-85.5	20079	85.1	84.2-86.0
	22+% with less than a HS diploma	22580	83.2	82.0-84.3	22580	83.8	82.6-85.1
percent unemployed - quartiles	<=3% unemployed	14692	86.7	85.7-87.8	14692	87.6	86.6-88.7
	4% unemployed	16170	84.8	83.8-85.8	16170	85.5	84.5-86.5
	5% unemployed	15534	84.1	83.0-85.2	15534	84.6	83.5-85.8
	6+% unemployed	34517	84.1	83.2-85.0	34517	84.8	83.8-85.7
percent below poverty - quartiles	<=6% living in poverty	19780	86.1	85.2-86.9	19780	86.9	86.1-87.8
	7-8% living in poverty	16466	84.4	83.2-85.6	16466	85.3	84.1-86.5
	9-12% living in poverty	20451	84.4	83.4-85.3	20451	85	84.0-85.9
	13+% living in poverty	24216	84.1	83.0-85.1	24216	84.6	83.5-85.7
percent with no access to car - tertiles	<=1% with no access to car	9833	87.3	86.1-88.5	9833	88.7	87.5-89.8
	2% with no access to car	33788	84.3	83.4-85.2	33788	85	84.1-85.9
	3+% with no access to car	37292	84.5	83.8-85.2	37292	84.8	84.1-85.5

## Sheet: table3
Table 3. Multivariate results for women who resided in selected Metropolitan Statistical Areas of the United States, according to variables from the 2004 and 2006 BRFSS and 2000 US Census
2004 & 2006 BRFSS variables - individual level
	Reported Mammogram in the past 2 years among women aged 40 years or older (N=76,453)						Reported Pap test in the past 3 years among women aged 18 years or older (N=80,959)
		N	Adjusted OR	Lower 95% CI	Upper 95% CI	Wald F p value		N	Adjusted OR	Lower 95% CI	Upper 95% CI	Wald F p value
age (years)	40-49	22228	1.01	0.84	1.22	0	18-49	46922	3.78	2.94	4.85	0
	50-64	29360	2.04	1.72	2.43		50-64	20420	3.66	2.94	4.56
	65-74	12886	2.12	1.78	2.52		65-74	7217	2.74	2.19	3.43
	75+	11979	1	1	1		75+	6400	1	1	1
race	White	62794	1.41	1.02	1.94	0.0719	White	63677	1.29	0.92	1.79	0
	Black	9116	1.64	1.15	2.35		Black	10300	1.64	1.12	2.42
	Asian or Pacific Islander	1147	1.25	0.77	2.04		Asian or Pacific Islander	2051	0.62	0.4	0.98
	American Indian or Alaska Native	596	1.16	0.69	1.96		American Indian or Alaska Native	665	0.57	0.28	1.15
	Other	2010	1	1	1		Other	3326	1	1	1
ethnicity	Hispanic	4316	1.84	1.42	2.38	0	Hispanic	6999	1.79	1.29	2.49	0.0005
	Non-Hispanic	71863	1	1	1		Non-Hispanic	73739	1	1	1
educational attainment	<high school graduate	6562	0.71	0.56	0.89	0.0036	<high school graduate	5935	0.57	0.43	0.77	0
	high school grad/GED	22139	0.8	0.7	0.92		high school graduate/GED	20175	0.53	0.42	0.68
	some college/technical school	20401	0.88	0.78	1.01		some college/technical school	21359	0.64	0.53	0.78
	college graduate	27203	1	1	1		college grad	33386	1	1	1
income	<$15,000	7763	0.59	0.47	0.74	0	<$15,000	7002	0.93	0.7	1.23	0
	$15,000-34,999	18433	0.77	0.65	0.91		$15,000-34,999	18368	1.08	0.88	1.33
	$35,000-49,999	9710	1.04	0.87	1.26		$35,000-49,999	10816	1.38	1.08	1.77
	>=$50,000	28368	1.18	1	1.39		>=$50,000	34211	1.81	1.4	2.34
	unknown	12176	1	1	1		unknown	10560	1	1	1
checkup in last year	saw physician in past year	33908	4.24	3.8	4.73	0	saw physician in past year	32376	3.06	2.61	3.58	0
	did not see a physician in past year	8965	1	1	1		did not see physician in past year	10988	1	1	1
health insurance	have any health plan	70871	1.99	1.63	2.42	0	have any health plan	72512	1.75	1.43	2.14	0
	have no health plan	5476	1	1	1		have no health plan	8326	1	1	1
reported health status	excellent/very good/good	61295	1.17	1.02	1.34	0.0277	excellent/very good/good	70013	1.01	0.85	1.19	0.9242
	fair/poor	14858	1	1	1		fair/poor	10710	1	1	1
employment status	Employed	38028	0.81	0.7	0.94	0.0325	Employed	48230	1.22	1.01	1.47	0.1407
	Homemaker or student	8484	0.95	0.79	1.13		Homemaker or student	12754	1	0.8	1.24
	Unemployed	3168	0.82	0.63	1.06		Unemployed	4176	1.05	0.75	1.46
	Retired/Unable to work	26591	1	1	1		Retired/Unable to work	15642	1	1	1
Census 2000 Summary File 3 variables - county level
percent use public transportation	<4% use public transportation	38861	0.99	0.88	1.12	0.9087	<4% use public transportation	39251	1.19	1	1.41	0.0504
	>=4% use public transportation	37542	1	1	1		>=4% use public transportation	41662	1	1	1
commute time >=30 minutes	at least msa median % have commute greater than or equal to 30 mins	38423	0.94	0.85	1.05	0.2764	at least msa median % have commute greater than or equal to 30 mins	41869	1.05	0.91	1.21	0.4978
	less than msa median % have commute greater than or equal to 30 mins	37980	1	1	1		less than msa median % have commute greater than or equal to 30 mins	39044	1	1	1
percent with less than a high school diploma - quartiles	<=11% with less than a HS diploma	13724	1.12	0.91	1.39	0.3781	<=11% with less than a HS diploma	14692	0.86	0.63	1.16	0.5053
	12-15% with less than a HS diploma	15644	0.98	0.82	1.18		12-15% with less than a HS diploma	16170	0.89	0.71	1.13
	16-21% with less than a HS diploma	15391	1.05	0.89	1.23		16-21% with less than a HS diploma	15534	0.84	0.68	1.05
	22+% with less than a HS diploma	31644	1	1	1		22+% with less than a HS diploma	34517	1	1	1
percent unemployed - quartiles	<=3% unemployed	17161	1.12	0.86	1.45	0.6624	<=3% unemployed	18402	1.44	1	2.06	0.257
	4% unemployed	19082	1.12	0.91	1.39		4% unemployed	19852	1.28	0.96	1.72
	5% unemployed	19594	1.12	0.93	1.34		5% unemployed	20079	1.15	0.91	1.47
	6+% unemployed	20566	1	1	1		6+% unemployed	22580	1	1	1
percent below poverty - quartiles	<=6% living in poverty	18742	0.95	0.74	1.22	0.9542	<=6% living in poverty	19780	0.89	0.64	1.25	0.4181
	7-8% in poverty	15890	0.94	0.75	1.18		7-8% living in poverty	16466	1	0.74	1.35
	9-12% in poverty	20117	0.96	0.8	1.15		9-12% living in poverty	20451	1.09	0.86	1.38
	13+% in poverty	21654	1	1	1		13+% living in poverty	24216	1	1	1
percent with no access to car - tertiles	<=1% with no access to car	9260	0.88	0.7	1.11	0.5501	<=1% with no access to car	9833	1.14	0.85	1.54	0.3162
	2% with no access to car	31960	0.97	0.85	1.09		2% with no access to car	33788	0.96	0.79	1.16
	3+% with no access to car	35183	1	1	1		3+% with no access to car	37292	1	1	1
